# Supplementary material for: Antihypertensive drug use and prostate cancer-specific mortality in Finnish men
Source: PLoS One. 2020 Jun 29;15(6):e0234269. doi: 10.1371/journal.pone.0234269 (PMC7323967; doi:10.1371/journal.pone.0234269)
Supplement: S1 Table — Users stratified by intensity of use into tertiles (low, medium and high dose). ACE inhibitors = angiotensin-converting enzyme inhibitors and Atr blockers = angiotensin II type 1 receptor blockers. (XLSX) [file pone.0234269.s001.xlsx]

## Sheet: Taul1
Supplement table 1. Risk for pre-diagnostic use of antihypertensive use on prostate cancer-specific mortality. Users stratified by intensity of use into tertiles (low, medium and high dose). ACE inhibitors=angiotensi-converting enzyme inhibitors and Atr blockers=angiotensin II type 1 receptor blockers.
	ACE inhibitors	ATr blockers	Beta-blockers	Calcium channel blockers	Diuretics
Limits (DDD/years)
Low	0<296.2	0<252	0<105.8	0<216.1	0<147
Medium	296.2<598.9	252<392	105.8<205.1	216.1<350	147<250
High	598.9>	392>	205.1>	350>	250>
Overall	HR (95% CI)	HR (95% CI)	HR (95% CI)	HR (95% CI)	HR (95% CI)
Low	0.93 (0.71-1.21)	0.87 (0.57-1.33)	1.13 (0.91-1.41)	0.91 (0.71-1.18)	1.17 (0.817-1.58)
Medium	1.06 (0.82-1.38)	0.8 (0.55-1.17)	1.12 (0.96-1.54)	0.84 (0.65-1.04)	1.31 (0.97-1.77)
High	1.37 (1.05-1.78)	0.7 (0.44-1.1)	1.24 (0.98-1.56)	1.05 (0.79-1.39)	1.25 (0.94-1.68)
