# Supplementary material for: Antihypertensive drug use and prostate cancer-specific mortality in Finnish men
Source: PLoS One. 2020 Jun 29;15(6):e0234269. doi: 10.1371/journal.pone.0234269 (PMC7323967; doi:10.1371/journal.pone.0234269)
Supplement: S2 Table — Users stratified to tertiles by cumulative years of the use (A) and cumulative DDD-values (B). ACE inhibitors = angiotensin-converting enzyme inhibitors, ATr blockers = angiotensin II type 1 receptor blockers, HR (95% CI) = hazard ratio with 95% confidence interval. (XLSX) [file pone.0234269.s002.xlsx]

## Sheet: Taul1
Supplement table 2. Risk of prostate cancer-specific mortality by the use of antihypertensive drugs after diagnosis of PCa. Users stratified to tertiles by cumulative years of the use (A) and cumulative DDD-values (B). ACE inhibitors=angiotensin-converting enzyme inhibitors, ATr blockers=angiotensin II type 1 receptor blockers, HR (95% CI)= hazard ratio with 95% confidence interval.
A)	ACE inhibitors	ATr blockers	Beta-blockers	Calcium channel blockers	Diuretics
	HR (95% CI)	HR (95% CI)	HR (95% CI)	HR (95% CI)	HR (95% CI)
Limits (years)
Low	<3	<3	<3	<3	<3
Medium	3-7	3-7	3-8	3-7	3-7
High	7>	7>	8>	7>	7>
Overall, PCa death risk	HR (95% CI)	HR (95% CI)	HR (95% CI)	HR (95% CI)	HR (95% CI)
Low	1.01 (0.84-1.22)	0.74 (0.58-0.95)	1.16 (0.97-1.39)	1.12 (0.93-1.35)	1.28 (1.04-1.56)
Medium	1.07 (0.82-1.39)	0.93 (0.68-1.28)	1.21 (0.98-1.5)	0.82 (0.63-1.08)	1.2 (0.9-1.6)
High	1.54 (1.08-2.2)	1.14 (0.72-1.81)	1.15 (0.8-1.65)	0.88 (0.61-1.26)	0.92 (0.6-1.4)
Gleason 7, PCa death risk	HR (95% CI)	HR (95% CI)	HR (95% CI)	HR (95% CI)	HR (95% CI)
Low	1.12 (0.77-1.63)	0.71 (0.43-1.15)	0.97 (0.67-1.42)	1.35 (0.96-1.9)	1.59 (1.09-2.31)
Medium	1.49 (0.97-2.3)	1.03 (0.68-1.75)	1.25 (0.86-1.81)	0.79 (0.49-1.26)	1.28 (0.79-2.07)
High	2.02 (1.09-3.75)	0.86 (0.34-2.19)	0.69 (0.33-1.42)	0.61 (0.28-1.3)	1.55 (0.71-3.37)
Gleason 8-10, Pca death risk	HR (95% CI)	HR (95% CI)	HR (95% CI)	HR (95% CI)	HR (95% CI)
Low	0.94 (0.72-1.22)	0.82 (0.59-1.14)	1.35 (1.06-1.72)	1.07 (0.82-1.38)	1.13 (0.84-1.52)
Mediate	0.83 (0.53-1.31)	0.79 (0.46-1.35)	1.07 (0.74-1.54)	0.64 (0.39-1.04)	1.12 (0.69-1.81)
High	1.48 (0.67-3.27)	2.51 (1.17-5.36)	1.36 (0.64-2.89)	1.06 (0.53-2.14)	0.46 (0.19-1.1)
Risk group 2, PCa death risk	HR (95% CI)	HR (95% CI)	HR (95% CI)	HR (95% CI)	HR (95% CI)
Low	1.1 (0.89-1.36)	0.76 (0.57-1.01)	1.16 (0.95-1.42)	1.15 (0.9-1.38)	1.14 (0.89-1.45)
Medium	1.1 (0.78-1.54)	0.85 (0.55-1.3)	1.09 (0.83-1.44)	0.72 (0.5-1.03)	1.24 (0.86-1.8)
High	1.54 (0.93-2.55)	1.33 (0.69-2.57)	0.98 (0.57-1.67)	0.79 (0.45-1.38)	0.82 (0.44-1.53)
Metastatic cancer, PCa death risk	HR (95% CI)	HR (95% CI)	HR (95% CI)	HR (95% CI)	HR (95% CI)
Low	1.07 (0.8-1.43)	0.87 (0.58-1.3)	1.03 (0.79-1.34)	1.15 (0.86-1.54)	0.96 (0.68-1.35)
Medium	1.38 (0.79-2.4)	0.61 (0.23-1.61)	0.79 (0.49-1.27)	0.71 (0.36-1.4)	0.61 (0.28-1.33)
High	2.46 (0.85-7.08)	1.51 (0.29-7.82)	0.65 (0.18-2.38)	0.67 (0.15- 3.02)	0.59 (0.14-2.45)
B)	ACE inhibitors	ATr blockers	Beta-blockers	Calcium channel blockers	Diuretics
	HR (95% CI)	HR (95% CI)	HR (95% CI)	HR (95% CI)	HR (95% CI)
Limits (annual DDD)
Low	<1050	<1138.7	<343	<847.3	<453
Medium	1050-4153.3	1138.7-3528	343-1200	847.3-2754	453-1451
High	4153.3>	3528>	1200>	2754>	1451>
Overall, PCa death risk	HR (95% CI)	HR (95% CI)	HR (95% CI)	HR (95% CI)	HR (95% CI)
Low	1.07 (0.87-1.32)	0.74 (0.57-0.97)	1.23 (1.02-1.48)	0.99 (0.8-1.22)	1.31 (1.05-1.64)
Medium	1.11 (0.89-1.38)	0.95 (0.71-1.27)	1.2 (0.97-1.49)	1.06 (0.84-1.33)	1.02 (0.78-1.34)
High	1.12 (0.81-1.53)	0.82 (0.53-1.27)	1.27 (0.97-1.65)	0.83 (0.58-1.18)	1.16 (0.82-1.62)
Gleason 7, PCa death risk	HR (95% CI)	HR (95% CI)	HR (95% CI)	HR (95% CI)	HR (95% CI)
Low	1.08 (0.7-1.66)	0.97 (0.53-1.44)	1.17 (0.81-1.69)	1.1 (0.76-1.61)	1.33 (0.86-2.05)
Medium	1.66 (1.12-2.47)	0.84 (0.49-1.46)	0.93 (0.61-1.41)	1.05 (0.69-1.61)	1.44 (0.91-2.28)
High	1.72 (1.03-2.88)	0.85 (0.4-1.79)	1.26 (0.8-2)	0.72 (0.39-1.35)	1.57 (0.89-2.78)
Gleason 8-10, Pca death risk	HR (95% CI)	HR (95% CI)	HR (95% CI)	HR (95% CI)	HR (95% CI)
Low	0.97 (0.73-1.31)	0.8 (0.54-1.1)	1.47 (1.14-1.89)	1.04 (0.77-1.41)	1.32 (0.96-1.78)
Mediate	0.82 (0.59-1.15)	0.85 (0.55-1.33)	1.1 (0.78-1.54)	1.06 (0.75-1.5)	0.65 (0.41-1.03)
High	0.8 (0.44-1.46)	0.97 (0.5-1.89)	1.41 (0.91-2.19)	0.92 (0.48-1.77)	1.1 (0.61-2.02)
Risk group 2, PCa death risk	HR (95% CI)	HR (95% CI)	HR (95% CI)	HR (95% CI)	HR (95% CI)
Low	1.14 (0.89-1.45)	0.73 (0.54-1.01)	1.2 (0.97-1.49)	0.99 (0.77-1.26)	1.21 (0.93-1.58)
Medium	1.13 (0.86-1.47)	0.97 (0.68-1.38)	1.03 (0.79-1.35)	1.01 (0.76-1.34)	0.94 (0.67-1.31)
High	1.14 (0.75-1.72)	0.69 (0.37-1.29)	1.32 (0.94-1.84)	0.89 (0.55-1.45)	1.13 (0.71-1.81)
Metastatic cancer, PCa death risk	HR (95% CI)	HR (95% CI)	HR (95% CI)	HR (95% CI)	HR (95% CI)
Low	1.14 (0.82-1.59)	0.9 (0.59-1.38)	1.12 (0.84-1.47)	1.05 (0.76-1.45)	0.92 (0.64-1.33)
Medium	1.11 (0.76-1.62)	0.88 (0.46-1.66)	0.84 (0.55-1.27)	1.11 (0.71-1.73)	0.66 (0.38-1.13)
High	1.26 (0.61-2.61)	0.18 (0.02-1.4)	0.94 (0.53-1.69)	1.37 (0.53-3.52)	0.84 (0.34-2.07)
