# Supplementary material for: Antihypertensive drug use and prostate cancer-specific mortality in Finnish men
Source: PLoS One. 2020 Jun 29;15(6):e0234269. doi: 10.1371/journal.pone.0234269 (PMC7323967; doi:10.1371/journal.pone.0234269)
Supplement: S3 Table — Cox regression model was adjusted with age, FinRSPC trial arm (screening arm and control arm), year of diagnosis, cancer clinical characteristics (T stage, metastasis, and Gleason grade), Charlson comorbidity index, use of statins, antidiabetic drugs, anticoagulants, 5-alpha-reductase inhibitors, aspirin and other NSAIDs. (XLSX) [file pone.0234269.s003.xlsx]

## Sheet: Taul1
Supplemental table 3. Lagtime analysis using 1 year and 3 year lagtimes of use of different antihypertensive drugs on PCa-spesific mortality. Cox regression model was adjusted with age, FinRSPC trial arm (screening arm and control arm), year of diagnosis, cancer clinical characteristics (T stage, metastasis, and Gleason grade), Charlson comorbidity index, use of statins, antidiabetic drugs, antic…
	Main analysis	lagtime 1 year	lagtime 3 years
	HR (95% CI)	HR (95% CI)	HR (95% CI)
Non-users	ref.	ref.	ref.
ACE inhibitors	1.04 (0.88-1.22)	1.17 (0.99-1.37)	1.23 (1.02-1.48)
ATr blockers	0.81 (0.67-0.99)	0.92 (0.75-1.12)	1.01 (0.79-1.28)
Beta-blockers	1.15 (0.99-1.33)	1.18 (1.02-1.14)	1.15 (0.97-1.36)
Calcium channel blockers	1.01 (0.86-1.19)	1.08 (0.92-1.27)	0.9 (0.75-1.09)
Diuretics	1.25 (1.05-1.49)	1.15 (0.96-1.38)	1.19 (0.96-1.46)
