# Supplementary material for: Antihypertensive drug use and prostate cancer-specific mortality in Finnish men
Source: PLoS One. 2020 Jun 29;15(6):e0234269. doi: 10.1371/journal.pone.0234269 (PMC7323967; doi:10.1371/journal.pone.0234269)
Supplement: S4 Table — ACE inhibitors = angiotensin-converting enzyme inhibitor, ATr = angiotensin II type 1 receptor blockers. (XLSX) [file pone.0234269.s004.xlsx]

## Sheet: Taul1
Supplement table 4. Risk of initiate hormonal treatment for prostate cancer by the use of antihypertensive drugs, users stratified by cumulative intensity of the use (DDD values/years of the use). ACE inhibitors=angiotensin-converting enzyme inhibitor, ATr=angiotensin II type 1 receptor blockers.
	ACE inhibitors	AT blockers	Beta-blockers	Calcium channel blockers	Diuretics
	HR (95% CI)	HR (95% CI)	HR (95% CI)	HR (95% CI)	HR (95% CI)
Limits (DDD/years)
Low	<336	<303.2	<100	<261.3	<150
Medium	336-676.9	303.2-559.2	100-187.4	261.3-399.4	150-268.4
High	676.9>	559.2>	187.4>	399.4>	268.4>
Overall PCa death risk	HR (95% CI)	HR (95% CI)	HR (95% CI)	HR (95% CI)	HR (95% CI)
Low	1.22 (1.04, 1.42)	0.92 (0.74, 1.15)	1.08 (0.93, 1.25)	0.99 (0.84, 1.17)	0.92 (0.77, 1.09)
Medium	1.2 (1.03, 1.41)	0.94 (0.76, 1.17)	1.2 (1.04, 1.39)	0.92 (0.77, 1.09)	1.08 (0.9, 1.09)
High	1.12 (0.95, 1.32)	1.02 (0.82, 1.27)	1.12 (0.98, 1.27)	0.97 (0.83, 1.15)	1.11 (0.94, 1.31)
Gleason 7 PCa death risk	HR (95% CI)	HR (95% CI)	HR (95% CI)	HR (95% CI)	HR (95% CI)
Low	1.25 (0.93, 1.68)	1.18 (0.77, 1.82)	1.04 (0.8, 1.36)	1.06 (0.79, 1.44)	0.89 (0.65, 1.21)
Medium	1.31 (0.99, 1.73)	0.94 (0.64, 1.39)	1.07 (0.82, 1.4)	1.04 (0.78, 1.39)	0.86 (0.63, 1.18)
High	1.1 (0.82, 1.49)	0.93 (0.62, 1.4)	1.42 (1.13, 1.78)	0.87 (0.63, 1.21)	0.99 (0.73, 1.32)
Gleason 8-10 PCa death risk	HR (95% CI)	HR (95% CI)	HR (95% CI)	HR (95% CI)	HR (95% CI)
Low	1.01 (0.74, 1.38)	1.0 (0.68, 1.48)	1.15 (0.87, 1.53)	1.11 (0.8, 1.53)	0.96 (0.69, 1.34)
Medium	1.02 (0.76, 1.38)	1.0 (0.66, 1.56)	1.23 (0.92, 1.63)	0.92 (0.66, 1.28)	1.07 (0.79, 1.43)
High	1.25 (0.92, 1.69)	1.04 (0.69, 1.56)	0.99 (0.78, 1.26)	1.01 (0.75, 1.35)	1.08 (0.79, 1.48)
Risk group 2 PCa death risk	HR (95% CI)	HR (95% CI)	HR (95% CI)	HR (95% CI)	HR (95% CI)
Low	1.13 (0.9, 1.42)	1.07 (0.78, 1.46)	1.03 (0.83, 1.27)	0.96 (0.76, 1.22)	0.94 (0.73, 1.2)
Medium	1.07 (0.85, 1.35)	0.94 (0.67, 1.31)	1.19 (0.94, 1.49)	0.94 (0.74, 1.2)	1.08 (0.85, 1.67)
High	1.18 (0.94, 1.5)	1.04 (0.74, 1.46)	1.01 (0.84, 1.21)	0.94 (0.74, 1.19)	1.13 (0.8, 1.43)
Metastatic cancer PCa death risk	HR (95% CI)	HR (95% CI)	HR (95% CI)	HR (95% CI)	HR (95% CI)
Low	1.03 (0.71, 1.48)	1.13 (0.67, 1.91)	0.98 (0.72, 1.34)	1.16 (0.8, 1.68)	0.77 (0.53, 1.12)
Medium	1.19 (0.86, 1.65)	0.88 (0.52, 1.5)	1.2 (0.85, 1.7)	0.91 (0.64, 1.28)	0.94 (0.66, 1.34)
High	1.18 (0.84, 1.67)	1.04 (0.59, 1.84)	0.94 (0.71, 1.23)	1.06 (0.76, 1.5)	1.09 (0.75, 1.58)
