# Supplementary material for: Antihypertensive drug use and prostate cancer-specific mortality in Finnish men
Source: PLoS One. 2020 Jun 29;15(6):e0234269. doi: 10.1371/journal.pone.0234269 (PMC7323967; doi:10.1371/journal.pone.0234269)
Supplement: S5 Table — (XLSX) [file pone.0234269.s005.xlsx]

## Sheet: Taul1
Supplemental table 5. Sensitivity analysis of number of used drugs and combination of different drug groups on PCa-specific death
Number of drugs	HR (95% CI)
One drug	1.40 (1.13-1.73)
Two drugs	1,61 (1.31-1.99)
Three or more drugs	1.6 (1.31-1.97)
Drug combinations	HR (95% CI)
ACE inhib + Diuretics	1.01 (0.77-1.34)
ACE inhib + Beta-blockers	0.74 (0.57-0.96)
ACE inhib + CCBs	1.21 (0.92-1.59)
ATr blockers + Diuretics	0.99 (0.71-1.38)
Atr blockers + Beta-blockers	0.75 (0.53-1.06)
ATr blockers + CCBs	0.87 (0.61-1.23)
Diuretics + Beta-blockers	2.36 (1.89-2.94)
Diuretics + CCBs	1 (0.73-1.37)
CCBs + beta-blockers	0.96 (0.74-1.25)
